# Supplementary material for: Water Safety Plan, Monochloramine Disinfection and Extensive Environmental Sampling Effectively Control Legionella and Other Waterborne Pathogens in Nosocomial Settings: The Ten-Year Experience of an Italian Hospital
Source: Microorganisms. 2023 Jul 13;11(7):1794. doi: 10.3390/microorganisms11071794 (PMC10384652; doi:10.3390/microorganisms11071794)
Supplement: Supplementary file 1 [file microorganisms-11-01794-s001.zip]

Archive with 1 entries (1 files):
- microorganisms-2441084-supplementary.pdf
